# Supplementary material for: Complementary use of the Ecosystem Service Concept and Multi-criteria Decision Analysis in Water Management
Source: Environ Manage. 2021 Jul 26;69(4):719–34. doi: 10.1007/s00267-021-01501-x (PMC9012706; doi:10.1007/s00267-021-01501-x)
Supplement: Supplementary file 1 — Supplementary information [file 267_2021_1501_MOESM1_ESM.xlsx]

## Sheet: Supplementary material Table S1
ID	AUTHOR	TITLE	PUBLISH YEAR	TIMES CITED	MCDA Method	Link to Ecosystem service concept/approach	All criteria are ESs tai Non-ES criteria	Presentation of preference information	Theme of "Land use"	Theme of "Catchment/Watershed"	Theme of "Restoration/Wetland"	Theme of "Agriculture"	Decision link LOCAL	Decision link REGIONAL
1	Beardmore L, Heagney E, Sullivan CA	Complementary land use in the Richmond River catchment: Evaluating economic and environmental benefits	2019	2	MCA	7	Non-ES criteria included	1	1	1	0	1	1	0
2	Borsuk, ME; Mavrommati, G; Samal, NR; Zuidema, S; Wollheim, W; Rogers, SH; Thorn, AM; Lutz, D; Mineau, M; Grimm, C; Wake, CP; Howarth, R; Gardner, K	Deliberative multiattribute valuation of ecosystem services across a range of regional land-use, socioeconomic, and climate scenarios for the upper Merrimack River watershed, New Hampshire, USA	2019	2	MAVT	4	All criteria are ES	3	1	1	0	0	0	1
3	Bryan, BA; Grandgirard, A; Ward, JR	Quantifying and Exploring Strategic Regional Priorities for Managing Natural Capital and Ecosystem Services Given Multiple Stakeholder Perspectives	2010	39	AHP, Swing weights technique, Logical Decisions for Groups	1	All criteria are ES	4	0	1	0	0	0	1
4	Bryan, BA; Kandulu, JM	Designing a Policy Mix and Sequence for Mitigating Agricultural Non-Point Source Pollution in a Water Supply Catchment	2011	26	MAVT, Swing, Logical Decision Software	5	Non-ES criteria included	3	0	1	0	1	1	0
5	Canada, CBD; Mariottoni, CA	Analysis of multicriteria in the practice of environmental services in areas of watersheds	2016	0	Delphi method, multi-criteria evaluation (not real MCDA)	5	Non-ES criteria included	1	0	1	0	0	0	1
6	Comin, FA; Miranda, B; Sorando, R; Felipe-Lucia, MR; Jimenez, JJ; Navarro, E	Prioritizing sites for ecological restoration based on ecosystem services	2018	5	MCA, direct weighting?	4	All criteria are ES	4	0	1	1	0	1	0
7	de Jalon, SG; Iglesias, A; Cunningham, R; Diaz, JIP	Building resilience to water scarcity in southern Spain: a case study of rice farming in Doana protected wetlands	2014	12	AHP, Likert scale and equal weights	3	Non-ES criteria included	4	1	0	1	1	1	0
8	Esse, C; Santander-Massa, R; Encina-Montoya, F; De los Rios, P; Fonseca, D; Saavedra, P	Multicriteria spatial analysis applied to identifying ecosystem services in mixed-use river catchment areas in south central Chile	2019	0	Own weighting technique based on e.g. frequency	1	All criteria are ES	3	1	1	0	0	0	1
9	Hoenke, KM; Kumar, M; Batt, L	A GIS based approach for prioritizing dams for potential removal	2014	19	MAUT (weighted sum)	7	Non-ES criteria included	2	0	0	1	0	0	1
10	Huang, L; Yin, YY; Du, DB	Testing a participatory integrated assessment (PIA) approach to select climate change adaptation actions to enhance wetland sustainability: The case of Poyang Lake region in China	2015	1	AHP	7	Non-ES criteria included	3	0	0	1	0	0	1
11	Johnston, R; Cools, J; Liersch, S; Morardet, S; Murgue, C; Mahieu, M; Zsuffa, I; Uyttendaele, GP	WETwin: A structured approach to evaluating wetland management options in data-poor contexts	2013	49	Different case studies explored different MCA techniques, depending on data availability, although SAW was most commonly applied.	5	Non-ES criteria included		1	1	1	0	1	1
12	Karjalainen, TP; Rossi, PM; Ala-aho, P; Eskelinen, R; Reinikainen, K; Klove, B; Pulido-Velazquez, M; Yang, H	A decision analysis framework for stakeholder involvement and learning in groundwater management	2013	14	MAVT	7	All criteria are ES	4	1	1	0	0	1	0
13	Karjalainen, TP; Marttunen, M; Sarkki, S; Rytkonen, AM	Integrating ecosystem services into environmental impact assessment: An analytic-deliberative approach	2013	58	MAVT	1	Non-ES criteria included	4	0	0	1	0	1	0
14	Kuller, M; Bach, PM; Roberts, S; Browne, D; Deletic, A	A planning-support tool for spatial suitability assessment of green urban stormwater infrastructure	2019	4	MAVT (SSANTO includes three alternative weighting techniques)	2	Non-ES criteria included	1	0	0	0	0	1	0
15	Liquete, C; Udias, A; Conte, G; Grizzetti, B; Masi, F	Integrated valuation of a nature-based solution for water pollution control. Highlighting hidden benefits	2016	49	MAVT, Likert scale, HiView3 (software)	3	All criteria are ES	4	0	0	1	0	1	0
16	Liu, S; Crossman, ND; Nolan, M; Ghirmay, H	Bringing ecosystem services into integrated water resources management	2013	34	MCDA (Likert scale used, online survey results transformed into weight)	1	All criteria are ES	3	0	1	0	1	0	1
17	Maydana, G; Romagnoli, M; Cunha, M; Portapila, M	Integrated valuation of alternative land use scenarios in the agricultural ecosystem of a watershed with limited available data, in the Pampas region of Argentina	2020	0	ELECTRE III,pairwise comparisons	3	Non-ES criteria included	2	1	1	0	1	0	1
18	McInnes, R; Smith, G; Greaves, J; Watson, D; Wood, N; Everard, M	Multicriteria decision analysis for the evaluation of water quality improvement and ecosystem service provision	2016	3	MAUT, Logical Decisions (software), MC simulation	2	Non-ES criteria included	2	0	1	1	1	1	0
19	Miller, KA; Belton, V	Water resource management and climate change adaptation: a holistic and multiple criteria perspective	2014	18	MAVT	6	Non-ES criteria included	1	0	1	0	0	0	1
20	Odgaard, MV; Turner, KG; Bocher, PK; Svenning, JC; Dalgaard, T	A multi-criteria, ecosystem-service value method used to assess catchment suitability for potential wetland reconstruction in Denmark	2017	11	Multicriteria method	4	All criteria are ES	2	1	1	1	1	0	0
21	Roy, SG; Uchida, E; de Souza, SP; Blachly, B; Fox, E; Gardner, K; Gold, AJ; Jansujwicz, J; Klein, S; McGreavy, B; Mo, WW; Smith, SMC; Vogler, E; Wilson, K; Zydlewski, J; Hart, D	A multiscale approach to balance trade-offs among dam infrastructure, river restoration, and cost	2018	9	MCDA + Multiobjective genetic algorithm	7	Non-ES criteria included	1	0	0	1	0	0	1
22	Saarikoski H, Mustajoki J, Hjerppe, T, Aapala K	Participatory multi-criteria decision analysis in valuing peatland ecosystem services-Trade-offs related to peat extraction vs. pristine peatlands in Southern Finland	2019	3	MAVT	1	Non-ES criteria included	4	0	0	0	0	0	1
23	Zhu, JF; Zhou, Y; Wang, SX; Wang, LT; Wang, FT; Liu, WL; Guo, B	Multicriteria decision analysis for monitoring ecosystem service function of the Three-River Headwaters region of the Qinghai-Tibet Plateau, China	2015	5	AHP	4	Non-ES criteria included	3	0	0	1	0	0	1

## Sheet: Publish year - times cited
ID	AUTHOR	PUBLISH YEAR	TIMES CITED
1	Beardmore L, Heagney E, Sullivan CA	2019	2
2	Borsuk, ME; Mavrommati, G; Samal, NR; Zuidema, S; Wollheim, W; Rogers, SH; Thorn, AM; Lutz, D; Mineau, M; Grimm, C; Wake, CP; Howarth, R; Gardner, K	2019	2
3	Bryan, BA; Grandgirard, A; Ward, JR	2010	39
4	Bryan, BA; Kandulu, JM	2011	26
5	Canada, CBD; Mariottoni, CA	2016	0
6	Comin, FA; Miranda, B; Sorando, R; Felipe-Lucia, MR; Jimenez, JJ; Navarro, E	2018	5
7	de Jalon, SG; Iglesias, A; Cunningham, R; Diaz, JIP	2014	12
8	Esse, C; Santander-Massa, R; Encina-Montoya, F; De los Rios, P; Fonseca, D; Saavedra, P	2019	0
9	Hoenke, KM; Kumar, M; Batt, L	2014	19
10	Huang, L; Yin, YY; Du, DB	2015	1
11	Johnston, R; Cools, J; Liersch, S; Morardet, S; Murgue, C; Mahieu, M; Zsuffa, I; Uyttendaele, GP	2013	49
12	Karjalainen, TP; Rossi, PM; Ala-aho, P; Eskelinen, R; Reinikainen, K; Klove, B; Pulido-Velazquez, M; Yang, H	2013	14
13	Karjalainen, TP; Marttunen, M; Sarkki, S; Rytkonen, AM	2013	58
14	Kuller, M; Bach, PM; Roberts, S; Browne, D; Deletic, A	2019	4
15	Liquete, C; Udias, A; Conte, G; Grizzetti, B; Masi, F	2016	49
16	Liu, S; Crossman, ND; Nolan, M; Ghirmay, H	2013	34
17	Maydana, G; Romagnoli, M; Cunha, M; Portapila, M	2020	0
18	McInnes, R; Smith, G; Greaves, J; Watson, D; Wood, N; Everard, M	2016	3
19	Miller, KA; Belton, V	2014	18
20	Odgaard, MV; Turner, KG; Bocher, PK; Svenning, JC; Dalgaard, T	2017	11
21	Roy, SG; Uchida, E; de Souza, SP; Blachly, B; Fox, E; Gardner, K; Gold, AJ; Jansujwicz, J; Klein, S; McGreavy, B; Mo, WW; Smith, SMC; Vogler, E; Wilson, K; Zydlewski, J; Hart, D	2018	9
22	Saarikoski H, Mustajoki J, Hjerppe, T, Aapala K	2019	3
23	Zhu, JF; Zhou, Y; Wang, SX; Wang, LT; Wang, FT; Liu, WL; Guo, B	2015	5

## Sheet: MCDA method
ID	AUTHOR	MCDA Method	MAVT/MAUT=1; Otherwise=0
1	Beardmore L, Heagney E, Sullivan CA	MCA	0
2	Borsuk, ME; Mavrommati, G; Samal, NR; Zuidema, S; Wollheim, W; Rogers, SH; Thorn, AM; Lutz, D; Mineau, M; Grimm, C; Wake, CP; Howarth, R; Gardner, K	MAVT	1
3	Bryan, BA; Grandgirard, A; Ward, JR	AHP, Swing weights technique, Logical Decisions for Groups	0
4	Bryan, BA; Kandulu, JM	MAVT, Swing, Logical Decision Software	1
5	Canada, CBD; Mariottoni, CA	Delphi method, multi-criteria evaluation (not real MCDA)	0
6	Comin, FA; Miranda, B; Sorando, R; Felipe-Lucia, MR; Jimenez, JJ; Navarro, E	MCA, direct weighting?	0
7	de Jalon, SG; Iglesias, A; Cunningham, R; Diaz, JIP	AHP, Likert scale and equal weights	0
8	Esse, C; Santander-Massa, R; Encina-Montoya, F; De los Rios, P; Fonseca, D; Saavedra, P	Own weighting technique based on e.g. frequency	0
9	Hoenke, KM; Kumar, M; Batt, L	MAUT (weighted sum)	1
10	Huang, L; Yin, YY; Du, DB	AHP	0
11	Johnston, R; Cools, J; Liersch, S; Morardet, S; Murgue, C; Mahieu, M; Zsuffa, I; Uyttendaele, GP	Different case studies explored different MCA techniques, depending on data availability, although SAW was most commonly applied.	0
12	Karjalainen, TP; Rossi, PM; Ala-aho, P; Eskelinen, R; Reinikainen, K; Klove, B; Pulido-Velazquez, M; Yang, H	MAVT	1
13	Karjalainen, TP; Marttunen, M; Sarkki, S; Rytkonen, AM	MAVT	1
14	Kuller, M; Bach, PM; Roberts, S; Browne, D; Deletic, A	MAVT (SSANTO includes three alternative weighting techniques)	1
15	Liquete, C; Udias, A; Conte, G; Grizzetti, B; Masi, F	MAVT, Likert scale, HiView3 (software)	1
16	Liu, S; Crossman, ND; Nolan, M; Ghirmay, H	MCDA (Likert scale used, online survey results transformed into weight)	0
17	Maydana, G; Romagnoli, M; Cunha, M; Portapila, M	ELECTRE III,pairwise comparisons	0
18	McInnes, R; Smith, G; Greaves, J; Watson, D; Wood, N; Everard, M	MAUT, Logical Decisions (software), MC simulation	1
19	Miller, KA; Belton, V	MAVT	1
20	Odgaard, MV; Turner, KG; Bocher, PK; Svenning, JC; Dalgaard, T	Multicriteria method	0
21	Roy, SG; Uchida, E; de Souza, SP; Blachly, B; Fox, E; Gardner, K; Gold, AJ; Jansujwicz, J; Klein, S; McGreavy, B; Mo, WW; Smith, SMC; Vogler, E; Wilson, K; Zydlewski, J; Hart, D	MCDA + Multiobjective genetic algorithm	0
22	Saarikoski H, Mustajoki J, Hjerppe, T, Aapala K	MAVT	1
23	Zhu, JF; Zhou, Y; Wang, SX; Wang, LT; Wang, FT; Liu, WL; Guo, B	AHP	0

## Sheet: ES-criteria
ID	AUTHOR	CRITERIA USED IN THE EVALUATION
1	Beardmore L, Heagney E, Sullivan CA	Non-ES criteria included
2	Borsuk, ME; Mavrommati, G; Samal, NR; Zuidema, S; Wollheim, W; Rogers, SH; Thorn, AM; Lutz, D; Mineau, M; Grimm, C; Wake, CP; Howarth, R; Gardner, K	All criteria are ES
3	Bryan, BA; Grandgirard, A; Ward, JR	All criteria are ES
4	Bryan, BA; Kandulu, JM	Non-ES criteria included
5	Canada, CBD; Mariottoni, CA	Non-ES criteria included
6	Comin, FA; Miranda, B; Sorando, R; Felipe-Lucia, MR; Jimenez, JJ; Navarro, E	All criteria are ES
7	de Jalon, SG; Iglesias, A; Cunningham, R; Diaz, JIP	Non-ES criteria included
8	Esse, C; Santander-Massa, R; Encina-Montoya, F; De los Rios, P; Fonseca, D; Saavedra, P	All criteria are ES
9	Hoenke, KM; Kumar, M; Batt, L	Non-ES criteria included
10	Huang, L; Yin, YY; Du, DB	Non-ES criteria included
11	Johnston, R; Cools, J; Liersch, S; Morardet, S; Murgue, C; Mahieu, M; Zsuffa, I; Uyttendaele, GP	Non-ES criteria included
12	Karjalainen, TP; Rossi, PM; Ala-aho, P; Eskelinen, R; Reinikainen, K; Klove, B; Pulido-Velazquez, M; Yang, H	All criteria are ES
13	Karjalainen, TP; Marttunen, M; Sarkki, S; Rytkonen, AM	Case A: Non-ES criteria included Case B: All criteria are ES
14	Kuller, M; Bach, PM; Roberts, S; Browne, D; Deletic, A	Non-ES criteria included
15	Liquete, C; Udias, A; Conte, G; Grizzetti, B; Masi, F	All criteria are ES
16	Liu, S; Crossman, ND; Nolan, M; Ghirmay, H	All criteria are ES
17	Maydana, G; Romagnoli, M; Cunha, M; Portapila, M	Non-ES criteria included
18	McInnes, R; Smith, G; Greaves, J; Watson, D; Wood, N; Everard, M	Non-ES criteria included
19	Miller, KA; Belton, V	Non-ES criteria included
20	Odgaard, MV; Turner, KG; Bocher, PK; Svenning, JC; Dalgaard, T	All criteria are ES
21	Roy, SG; Uchida, E; de Souza, SP; Blachly, B; Fox, E; Gardner, K; Gold, AJ; Jansujwicz, J; Klein, S; McGreavy, B; Mo, WW; Smith, SMC; Vogler, E; Wilson, K; Zydlewski, J; Hart, D	Non-ES criteria included
22	Saarikoski H, Mustajoki J, Hjerppe, T, Aapala K	Non-ES criteria included
23	Zhu, JF; Zhou, Y; Wang, SX; Wang, LT; Wang, FT; Liu, WL; Guo, B	Non-ES criteria included

## Sheet: Presentation of preference info
ID	AUTHOR	PUBLISH YEAR	Presentation of preference information (see explanations, Table 3)
1	Beardmore L, Heagney E, Sullivan CA	2019	1
2	Borsuk, ME; Mavrommati, G; Samal, NR; Zuidema, S; Wollheim, W; Rogers, SH; Thorn, AM; Lutz, D; Mineau, M; Grimm, C; Wake, CP; Howarth, R; Gardner, K	2019	3
3	Bryan, BA; Grandgirard, A; Ward, JR	2010	4
4	Bryan, BA; Kandulu, JM	2011	3
5	Canada, CBD; Mariottoni, CA	2016	1
6	Comin, FA; Miranda, B; Sorando, R; Felipe-Lucia, MR; Jimenez, JJ; Navarro, E	2018	4
7	de Jalon, SG; Iglesias, A; Cunningham, R; Diaz, JIP	2014	4
8	Esse, C; Santander-Massa, R; Encina-Montoya, F; De los Rios, P; Fonseca, D; Saavedra, P	2019	3
9	Hoenke, KM; Kumar, M; Batt, L	2014	2
10	Huang, L; Yin, YY; Du, DB	2015	3
11	Johnston, R; Cools, J; Liersch, S; Morardet, S; Murgue, C; Mahieu, M; Zsuffa, I; Uyttendaele, GP	2013
12	Karjalainen, TP; Rossi, PM; Ala-aho, P; Eskelinen, R; Reinikainen, K; Klove, B; Pulido-Velazquez, M; Yang, H	2013	4
13	Karjalainen, TP; Marttunen, M; Sarkki, S; Rytkonen, AM	2013	4
14	Kuller, M; Bach, PM; Roberts, S; Browne, D; Deletic, A	2019	1
15	Liquete, C; Udias, A; Conte, G; Grizzetti, B; Masi, F	2016	4
16	Liu, S; Crossman, ND; Nolan, M; Ghirmay, H	2013	3
17	Maydana, G; Romagnoli, M; Cunha, M; Portapila, M	2020	2
18	McInnes, R; Smith, G; Greaves, J; Watson, D; Wood, N; Everard, M	2016	2
19	Miller, KA; Belton, V	2014	1
20	Odgaard, MV; Turner, KG; Bocher, PK; Svenning, JC; Dalgaard, T	2017	2
21	Roy, SG; Uchida, E; de Souza, SP; Blachly, B; Fox, E; Gardner, K; Gold, AJ; Jansujwicz, J; Klein, S; McGreavy, B; Mo, WW; Smith, SMC; Vogler, E; Wilson, K; Zydlewski, J; Hart, D	2018	1
22	Saarikoski H, Mustajoki J, Hjerppe, T, Aapala K	2019	4
23	Zhu, JF; Zhou, Y; Wang, SX; Wang, LT; Wang, FT; Liu, WL; Guo, B	2015	3

## Sheet: Link to ES approach
ID	AUTHOR	TITLE	Link to Ecosystem service concept/approach (see explanations Table 1)	All criteria are ESs tai Non-ES criteria
1	Beardmore L, Heagney E, Sullivan CA	Complementary land use in the Richmond River catchment: Evaluating economic and environmental benefits	7	Non-ES criteria included
2	Borsuk, ME; Mavrommati, G; Samal, NR; Zuidema, S; Wollheim, W; Rogers, SH; Thorn, AM; Lutz, D; Mineau, M; Grimm, C; Wake, CP; Howarth, R; Gardner, K	Deliberative multiattribute valuation of ecosystem services across a range of regional land-use, socioeconomic, and climate scenarios for the upper Merrimack River watershed, New Hampshire, USA	4	All criteria are ES
3	Bryan, BA; Grandgirard, A; Ward, JR	Quantifying and Exploring Strategic Regional Priorities for Managing Natural Capital and Ecosystem Services Given Multiple Stakeholder Perspectives	1	All criteria are ES
4	Bryan, BA; Kandulu, JM	Designing a Policy Mix and Sequence for Mitigating Agricultural Non-Point Source Pollution in a Water Supply Catchment	5	Non-ES criteria included
5	Canada, CBD; Mariottoni, CA	Analysis of multicriteria in the practice of environmental services in areas of watersheds	5	Non-ES criteria included
6	Comin, FA; Miranda, B; Sorando, R; Felipe-Lucia, MR; Jimenez, JJ; Navarro, E	Prioritizing sites for ecological restoration based on ecosystem services	4	All criteria are ES
7	de Jalon, SG; Iglesias, A; Cunningham, R; Diaz, JIP	Building resilience to water scarcity in southern Spain: a case study of rice farming in Doana protected wetlands	3	Non-ES criteria included
8	Esse, C; Santander-Massa, R; Encina-Montoya, F; De los Rios, P; Fonseca, D; Saavedra, P	Multicriteria spatial analysis applied to identifying ecosystem services in mixed-use river catchment areas in south central Chile	1	All criteria are ES
9	Hoenke, KM; Kumar, M; Batt, L	A GIS based approach for prioritizing dams for potential removal	7	Non-ES criteria included
10	Huang, L; Yin, YY; Du, DB	Testing a participatory integrated assessment (PIA) approach to select climate change adaptation actions to enhance wetland sustainability: The case of Poyang Lake region in China	7	Non-ES criteria included
11	Johnston, R; Cools, J; Liersch, S; Morardet, S; Murgue, C; Mahieu, M; Zsuffa, I; Uyttendaele, GP	WETwin: A structured approach to evaluating wetland management options in data-poor contexts	5	Non-ES criteria included
12	Karjalainen, TP; Rossi, PM; Ala-aho, P; Eskelinen, R; Reinikainen, K; Klove, B; Pulido-Velazquez, M; Yang, H	A decision analysis framework for stakeholder involvement and learning in groundwater management	7	All criteria are ES
13	Karjalainen, TP; Marttunen, M; Sarkki, S; Rytkonen, AM	Integrating ecosystem services into environmental impact assessment: An analytic-deliberative approach	1	Non-ES criteria included
14	Kuller, M; Bach, PM; Roberts, S; Browne, D; Deletic, A	A planning-support tool for spatial suitability assessment of green urban stormwater infrastructure	2	Non-ES criteria included
15	Liquete, C; Udias, A; Conte, G; Grizzetti, B; Masi, F	Integrated valuation of a nature-based solution for water pollution control. Highlighting hidden benefits	3	All criteria are ES
16	Liu, S; Crossman, ND; Nolan, M; Ghirmay, H	Bringing ecosystem services into integrated water resources management	1	All criteria are ES
17	Maydana, G; Romagnoli, M; Cunha, M; Portapila, M	Integrated valuation of alternative land use scenarios in the agricultural ecosystem of a watershed with limited available data, in the Pampas region of Argentina	3	Non-ES criteria included
18	McInnes, R; Smith, G; Greaves, J; Watson, D; Wood, N; Everard, M	Multicriteria decision analysis for the evaluation of water quality improvement and ecosystem service provision	2	Non-ES criteria included
19	Miller, KA; Belton, V	Water resource management and climate change adaptation: a holistic and multiple criteria perspective	6	Non-ES criteria included
20	Odgaard, MV; Turner, KG; Bocher, PK; Svenning, JC; Dalgaard, T	A multi-criteria, ecosystem-service value method used to assess catchment suitability for potential wetland reconstruction in Denmark	4	All criteria are ES
21	Roy, SG; Uchida, E; de Souza, SP; Blachly, B; Fox, E; Gardner, K; Gold, AJ; Jansujwicz, J; Klein, S; McGreavy, B; Mo, WW; Smith, SMC; Vogler, E; Wilson, K; Zydlewski, J; Hart, D	A multiscale approach to balance trade-offs among dam infrastructure, river restoration, and cost	7	Non-ES criteria included
22	Saarikoski H, Mustajoki J, Hjerppe, T, Aapala K	Participatory multi-criteria decision analysis in valuing peatland ecosystem services-Trade-offs related to peat extraction vs. pristine peatlands in Southern Finland	1	Non-ES criteria included
23	Zhu, JF; Zhou, Y; Wang, SX; Wang, LT; Wang, FT; Liu, WL; Guo, B	Multicriteria decision analysis for monitoring ecosystem service function of the Three-River Headwaters region of the Qinghai-Tibet Plateau, China	4	Non-ES criteria included
